# Supplementary material for: Comparing Donor- and Acceptor-Originated Exciton Dynamics in Non-Fullerene Acceptor Blend Polymeric Systems
Source: Polymers (Basel). 2021 May 28;13(11):1770. doi: 10.3390/polym13111770 (PMC8199303; doi:10.3390/polym13111770)
Supplement: Supplementary file 1 [file polymers-13-01770-s001.zip]

Archive with 1 entries (1 files):
- polymers-1225462-supplementary.pdf
